# Supplementary material for: Fourteen-year follow-up of a child with acroscyphodysplasia with emphasis on the need for multidisciplinary management: a case report
Source: BMC Med Genet. 2020 Sep 29;21:189. doi: 10.1186/s12881-020-01127-6 (PMC7526353; doi:10.1186/s12881-020-01127-6)
Supplement: Supplementary file 1 — Additional file 1. [file 12881_2020_1127_MOESM1_ESM.xlsx]

## Sheet: acroscyphodysplasia_01_final_vc
TYPE:	CONT
HANDLE:	TOSIBONEHEALTH
NAME:	Austin Gillies
FAX:	2024764613
TEL:	2024762326
EMAIL:	agillies@childrensnational.org
LAB:	Bone Health Lab
INST:	Children's National Hospital
ADDR:	111 Michigan Ave NW, Suite 400 West Wing Floor 1.5, Washington DC 20010
||
TYPE:	PUB
HANDLE:	TOSIBONEHEALTH
PMID:
TITLE:	Fourteen year follow up of a child with Acroscyphodysplasia with emphasis on the need for multi-disciplinary management: A Case Report
AUTHORS:	Kartalias, K.; Gillies, A.P.; Pena, M.T.; Estrada, A.; Bulas, D.I.; Ferreira, C.R.; Tosi, L.L.
JOURNAL:	BMC MED GENET
VOLUME:
PAGES:
YEAR:
STATUS:	2
||
TYPE:	METHOD
HANDLE:	TOSIBONEHEALTH
ID:	CN_Massively_Parallel_Seq_method
METHOD_CLASS:	WXS Targeted Gene Sequencing
TEMPLATE_TYPE:	DIPLOID
METHOD:	Massively Parrallel Sequencing: Genomic DNA was exctraced from the submitted specimen and the TruSight One kit (v1.0) was used to target the exon regions of genes. These targeted regions were sequenced using the NextSeq 500 sequencing system with 150bp paired-end reads. The DNA sequence was mapped to, and analyzed in comparison with, the published human genome build UCSC hg19 reference sequence. …
||
TYPE:	POPULATION
HANDLE:	TOSIBONEHEALTH
ID:	ACROSCYPHODYSPLASIA_01
POPULATION:	Single individual with a rare genetic disease.
||
TYPE:	SNPASSAY
HANDLE:	TOSIBONEHEALTH
BATCH:	1
SAMPLESIZE:	2
MOLTYPE:	GENOMIC
METHOD:	CN_Massively_Parallel_Seq_method
ORGANISM:	Homo sapiens
||
SNP:	NC_000005.9:g.58334694A>G
LENGTH:	?
5'_FLANK:	GCAGAACCGGGGCTTACCTTGTTGG
OBSERVED:	A/G
3'_FLANK:	GGCCATCTCACTGACGGAGTGCCTG
||
